# Supplementary material for: A Microfluidic Detection System for Bladder Cancer Tumor Cells
Source: Micromachines (Basel). 2019 Dec 11;10(12):871. doi: 10.3390/mi10120871 (PMC6952778; doi:10.3390/mi10120871)
Supplement: Supplementary file 1 [file micromachines-10-00871-s001.zip]

Archive with 4 entries (4 files):
- Drawing1.dwg
- S1.mp4
- S2.mp4
- S3.mp4
